# Supplementary material for: Comparative Transcriptome Analysis of Litopenaeus vannamei Reveals That Triosephosphate Isomerase-Like Genes Play an Important Role During Decapod Iridescent Virus 1 Infection
Source: Front Immunol. 2020 Aug 28;11:1904. doi: 10.3389/fimmu.2020.01904 (PMC7485339; doi:10.3389/fimmu.2020.01904)
Supplement: Supplementary file 2 [file Table_2.xlsx]

## Sheet: Sheet1
Table S2 Summary of RNA-seq data for L. vannamei with and without DIV1
Index	DIV1-1	DIV1-2	DIV1-3	Control-1	Control-2	Control-3	Total
Raw bases (nt)	8047804679	8372854098	7987276372	7183803344	9530309062	8087215594	49209263149
Clean bases (nt)	8046245294	8370693656	7984964688	7181681186	9526918279	8084937530	49195440633
Raw Reads (n)	53706220	55887910	53509562	47957646	63630280	53978984	328670602
Clean Reads (n)	53695114	55871044	53490538	47939954	63599768	53958898	328555316
Q20 [Raw/Clean](%)	97.52/97.53	97.54/97.56	97.83/97.84	97.44/97.45	97.66/97.67	97.60/97.61	97.60/97.61
GC [Raw/Clean] (%)	52.30/52.30	51.79/51.79	52.11/52.11	50.99/50.99	50.96/50.96	51.95/51.94	51.68/51.68
